# Supplementary material for: Optimizing DUS testing for Chimonanthus praecox using feature selection based on a genetic algorithm
Source: Front Plant Sci. 2024 Jan 18;14:1328603. doi: 10.3389/fpls.2023.1328603 (PMC10835806; doi:10.3389/fpls.2023.1328603)
Supplement: Supplementary file 1 [file Table_1.xlsx]

## Sheet: Table S1
	Table S1 Variance inflation factor values of all features and core features.
	All features		Core features
	Feature ID	VIF	Feature ID	VIF
	F1	2.32	F1	1.777
	F2	272.285	F4	60.71
	F3	74.487	F5	67.112
	F4	95.03	F6	10.975
	F5	148.195	F7	9.934
	F6	29.144	F8	8.792
	F7	28.703	F11	1.202
	F8	11.157	F12	3.739
	F9	1.59	F15	5.044
	F10	1.449	F17	1.83
	F11	1.376	F20	2.861
	F12	12.961	F21	1.231
	F13	28.403	F22	57.372
	F14	13.333	F23	57.931
	F15	10.764	F29	14.145
	F16	6.85	F30	4.92
	F17	2.258	F31	10.304
	F18	1.857	F33	1.333
	F19	49.953	F35	1.721
	F20	6.716	F39	2.967
	F21	53.025	F40	2.683
	F22	1414.63	F41	2.866
	F23	655.426
	F24	3421.17
	F25	8.264
	F26	6.031
	F27	1.387
	F28	8.251
	F29	18.711
	F30	8.948
	F31	11.484
	F32	2.054
	F33	1.397
	F34	578.61
	F35	25.955
	F36	651.817
	F37	191.964
	F38	202.056
	F39	321.182
	F40	12.688
	F41	4.995
	F42	3.072

## Sheet: Table S2
Table S2A Inter-class distance for t-SNE dimensionality reduction using all features.
Variety 1 with others	Inter-cluster distance	Variety 2 with others	Inter-cluster distance	Variety 3 with others	Inter-cluster distance	Variety 4 with others	Inter-cluster distance	Variety 5 with others	Inter-cluster distance	Variety 6 with others	Inter-cluster distance	Variety 7 with others	Inter-cluster distance	Variety 8 with others	Inter-cluster distance	Variety 9 with others	Inter-cluster distance	Variety 10 with others	Inter-cluster distance	Variety 11 with others	Inter-cluster distance	Variety 12 with others	Inter-cluster distance	Variety 13 with others	Inter-cluster distance	Variety 14 with others	Inter-cluster distance	Variety 15 with others	Inter-cluster distance	Variety 16 with others	Inter-cluster distance	Variety 17 with others	Inter-cluster distance	Variety 18 with others	Inter-cluster distance	Variety 19 with others	Inter-cluster distance	Variety 20 with others	Inter-cluster distance	Variety 21 with others	Inter-cluster distance	Variety 22 with others	Inter-cluster distance
1-2	19.9144	2-3	30.4744	3-4	6.87702	4-5	22.6794	5-6	12.8613	6-7	17.0455	7-8	51.3942	8-9	13.8227	9-10	62.6526	10-11	49.2009	11-12	18.024	12-13	23.4017	13-14	45.9865	14-15	66.4659	15-16	56.522	16-17	35.788	17-18	26.6469	18-19	37.6929	19-20	14.3418	20-21	50.2237	21-22	11.9005	22-23	59.8363
1-3	49.1924	2-4	25.22	3-5	27.7865	4-6	10.5426	5-7	8.82052	6-8	51.9362	6-9	58.3732	8-10	56.1911	9-11	37.2521	10-12	65.0539	11-13	21.885	12-14	69.3814	13-15	67.8962	14-16	38.5957	15-17	20.7617	16-18	42.2187	17-19	18.8941	18-20	39.9409	19-21	36.4503	20-22	58.3839	21-23	50.3899	/	/
1-4	44.6783	2-5	2.76113	3-6	16.7849	4-7	27.5852	5-8	44.4324	6-9	62.1687	6-10	5.17623	8-11	23.5022	9-12	30.7324	10-13	48.7298	11-14	62.6791	12-15	79.0161	13-16	12.4087	14-17	50.3577	15-18	34.5021	16-19	54.298	17-20	30.1584	18-21	43.893	19-22	44.1018	20-23	8.83099	/	/	/	/
1-5	22.1498	2-6	15.1505	3-7	33.6808	4-8	55.2641	5-9	52.7857	6-10	20.1932	6-11	44.0359	8-12	18.9712	9-13	17.287	10-14	42.5209	11-15	61.2383	12-16	32.9446	13-17	47.3533	14-18	71.3711	15-19	6.47597	16-20	65.8193	17-21	22.5076	18-22	55.7888	19-23	18.0724	/	/	/	/	/	/
1-6	34.9958	2-7	6.96247	3-8	54.7225	4-9	66.8908	5-10	13.9297	6-11	37.045	6-12	59.9	8-13	7.53867	9-14	47.6217	10-15	24.3882	11-16	24.1206	12-17	60.471	13-18	49.0374	14-19	61.0302	15-20	9.51455	16-21	24.5113	17-22	33.2702	18-23	32.5135	/	/	/	/	/	/	/	/
1-7	21.5332	2-8	44.9042	3-9	67.12	4-10	30.5177	5-11	35.3126	6-12	54.8338	6-13	43.9823	8-14	51.6408	9-15	83.6745	10-16	36.4218	11-17	43.4398	12-18	50.9189	13-19	66.1148	14-20	75.3626	15-21	40.8115	16-22	31.0088	17-23	28.53	/	/	/	/	/	/	/	/	/	/
1-8	40.1399	2-9	52.6185	3-10	36.9729	4-11	36.5366	5-12	51.5385	6-13	45.4683	6-14	42.1411	8-15	74.851	9-16	27.1687	10-17	10.1588	11-18	33.3018	12-19	79.0045	13-20	77.0083	14-21	28.1714	15-22	49.3493	16-23	62.9125	/	/	/	/	/	/	/	/	/	/	/	/
1-9	42.5793	2-10	12.1336	3-11	34.0565	4-12	54.5115	5-13	37.2534	6-14	57.367	6-15	26.7158	8-16	19.9428	9-17	62.9232	10-18	36.6751	11-19	61.5792	12-20	87.0665	13-21	36.6813	14-22	17.2614	15-23	11.6149	/	/	/	/	/	/	/	/	/	/	/	/	/	/
1-10	23.753	2-11	37.1415	3-12	51.6446	4-13	49.6714	5-14	44.6594	6-15	24.197	6-16	31.7792	8-17	54.4641	9-18	66.3162	10-19	19.8772	11-20	69.1232	12-21	56.7313	13-22	41.8174	14-23	77.0746	/	/	/	/	/	/	/	/	/	/	/	/	/	/	/	/
1-11	43.6123	2-12	52.9434	3-13	49.8411	4-14	67.3201	5-15	30.8888	6-16	35.3776	6-17	8.25727	8-18	53.9218	9-19	81.2579	10-20	33.7146	11-21	43.9326	12-22	63.9392	13-23	73.3918	/	/	/	/	/	/	/	/	/	/	/	/	/	/	/	/	/	/
1-12	54.4691	2-13	37.5876	3-14	71.9793	4-15	27.9711	5-16	25.6393	6-17	10.2099	6-18	33.3008	8-19	73.3003	9-20	92.9872	10-21	16.5783	11-22	53.286	12-23	81.4179	/	/	/	/	/	/	/	/	/	/	/	/	/	/	/	/	/	/	/	/
1-13	32.8603	2-14	42.2234	3-15	34.2519	4-16	41.3678	5-17	10.1515	6-18	16.4824	6-19	23.1416	8-20	83.8457	9-21	48.229	10-22	25.2682	11-23	63.3941	/	/	/	/	/	/	/	/	/	/	/	/	/	/	/	/	/	/	/	/	/	/
1-14	22.7947	2-15	31.2476	3-16	42.9978	4-17	20.3748	5-18	27.2645	6-19	24.9628	6-20	36.2204	8-21	44.1779	9-22	49.6432	10-23	34.5747	/	/	/	/	/	/	/	/	/	/	/	/	/	/	/	/	/	/	/	/	/	/	/	/
1-15	47.9662	2-16	25.631	3-17	26.9086	4-18	6.86684	5-19	28.8717	6-20	32.4051	6-21	14.5529	8-22	48.8716	9-23	89.9429	/	/	/	/	/	/	/	/	/	/	/	/	/	/	/	/	/	/	/	/	/	/	/	/	/	/
1-16	21.5331	2-17	10.5978	3-18	0.803894	4-19	30.8918	5-20	40.2307	6-21	29.2346	6-22	25.0183	8-23	79.8715	/	/	/	/	/	/	/	/	/	/	/	/	/	/	/	/	/	/	/	/	/	/	/	/	/	/	/	/
1-17	29.2332	2-18	29.9653	3-19	37.5644	4-20	34.0448	5-21	16.7109	6-22	40.8873	6-23	35.8705	/	/	/	/	/	/	/	/	/	/	/	/	/	/	/	/	/	/	/	/	/	/	/	/	/	/	/	/	/	/
1-18	48.5797	2-19	28.6717	3-20	39.5348	4-21	39.3597	5-22	28.5696	6-23	27.944	/	/	/	/	/	/	/	/	/	/	/	/	/	/	/	/	/	/	/	/	/	/	/	/	/	/	/	/	/	/	/	/
1-19	43.6212	2-20	40.7007	3-21	44.441	4-22	51.1496	5-23	37.957	/	/	/	/	/	/	/	/	/	/	/	/	/	/	/	/	/	/	/	/	/	/	/	/	/	/	/	/	/	/	/	/	/	/
1-20	57.3909	2-21	14.1443	3-22	56.3321	4-23	27.2427	/	/	/	/	/	/	/	/	/	/	/	/	/	/	/	/	/	/	/	/	/	/	/	/	/	/	/	/	/	/	/	/	/	/	/	/
1-21	7.17593	2-22	25.9448	3-23	32.0199	/	/	/	/	/	/	/	/	/	/	/	/	/	/	/	/	/	/	/	/	/	/	/	/	/	/	/	/	/	/	/	/	/	/	/	/	/	/
1-22	9.69025	2-23	39.0056	/	/	/	/	/	/	/	/	/	/	/	/	/	/	/	/	/	/	/	/	/	/	/	/	/	/	/	/	/	/	/	/	/	/	/	/	/	/	/	/
1-23	57.4024	/	/	/	/	/	/	/	/	/	/	/	/	/	/	/	/	/	/	/	/	/	/	/	/	/	/	/	/	/	/	/	/	/	/	/	/	/	/	/	/	/	/
Table S2B Inter-class distance for t-SNE dimensionality reduction using core features.
Variety 1 with others	Inter-cluster distance	Variety 2 with others	Inter-cluster distance	Variety 3 with others	Inter-cluster distance	Variety 4 with others	Inter-cluster distance	Variety 5 with others	Inter-cluster distance	Variety 6 with others	Inter-cluster distance	Variety 7 with others	Inter-cluster distance	Variety 8 with others	Inter-cluster distance	Variety 9 with others	Inter-cluster distance	Variety 10 with others	Inter-cluster distance	Variety 11 with others	Inter-cluster distance	Variety 12 with others	Inter-cluster distance	Variety 13 with others	Inter-cluster distance	Variety 14 with others	Inter-cluster distance	Variety 15 with others	Inter-cluster distance	Variety 16 with others	Inter-cluster distance	Variety 17 with others	Inter-cluster distance	Variety 18 with others	Inter-cluster distance	Variety 19 with others	Inter-cluster distance	Variety 20 with others	Inter-cluster distance	Variety 21 with others	Inter-cluster distance	Variety 22 with others	Inter-cluster distance
1-2	11.1278	2-3	37.903	3-4	8.30476	4-5	17.0418	5-6	3.26358	6-7	14.8195	7-8	46.4534	8-9	12.7412	9-10	57.6277	10-11	60.9965	11-12	6.62353	12-13	21.4689	13-14	52.6104	14-15	64.4843	15-16	80.5032	16-17	59.5114	17-18	24.2292	18-19	31.5102	19-20	11.7768	20-21	49.0068	21-22	7.64996	22-23	56.0845
1-3	46.1035	2-4	30.569	3-5	24.7427	4-6	15.1522	5-7	13.6405	6-8	42.6618	6-9	51.8873	8-10	51.0838	9-11	36.678	10-12	54.4004	11-13	21.7253	12-14	64.1562	13-15	72.0881	14-16	53.3996	15-17	22.2801	16-18	63.0731	17-19	20.5514	18-20	32.05	19-21	37.3953	20-22	56.6567	21-23	48.5852	/	/
1-4	39.6077	2-5	13.6567	3-6	23.2149	4-7	29.9593	5-8	39.9499	6-9	51.3239	6-10	7.2921	8-11	25.5156	9-12	35.1963	10-13	58.8653	11-14	68.7908	12-15	61.6884	13-16	9.60449	14-17	45.2077	15-18	26.7528	16-19	80.0266	17-20	29.7654	18-21	47.6523	19-22	45.0387	20-23	10.4019	/	/	/	/
1-5	23.6172	2-6	16.31	3-7	38.0238	4-8	44.7537	5-9	48.2935	6-10	12.8235	6-11	59.1086	8-12	22.9826	9-13	15.3472	10-14	43.5917	11-15	68.1355	12-16	30.5578	13-17	51.754	14-18	66.761	15-19	7.25887	16-20	87.9497	17-21	24.2963	18-22	53.8341	19-23	15.7077	/	/	/	/	/	/
1-6	26.641	2-7	8.36079	3-8	45.5853	4-9	55.8343	5-10	13.3574	6-11	49.0455	6-12	52.6385	8-13	8.48214	9-14	40.4696	10-15	20.8965	11-16	29.7097	12-17	45.7074	13-18	53.6671	14-19	59.3122	15-20	7.53434	16-21	56.5762	17-22	31.2652	18-23	22.0519	/	/	/	/	/	/	/	/
1-7	18.5255	2-8	38.6127	3-9	57.537	4-10	26.8475	5-11	47.6996	6-12	42.422	6-13	54.5576	8-14	44.9842	9-15	74.2615	10-16	66.0201	11-17	52.3237	12-18	38.2159	13-19	72.0909	14-20	70.9704	15-21	42.5055	16-22	54.0943	17-23	26.0176	/	/	/	/	/	/	/	/	/	/
1-8	34.2238	2-9	43.5639	3-10	35.1474	4-11	42.6239	5-12	41.091	6-13	49.6859	6-14	36.4007	8-15	65.4181	9-16	12.9741	10-17	8.99408	11-18	44.1195	12-19	63.7541	13-20	79.457	14-21	21.9853	15-22	50.1327	16-23	80.9502	/	/	/	/	/	/	/	/	/	/	/	/
1-9	36.1457	2-10	14.91	3-11	38.6826	4-12	36.3498	5-13	47.1748	6-14	47.3922	6-15	28.1439	8-16	15.1272	9-17	52.3125	10-18	31.6161	11-19	70.3252	12-20	68.3855	13-21	52.0189	14-22	14.3523	15-23	8.47267	/	/	/	/	/	/	/	/	/	/	/	/	/	/
1-10	25.6488	2-11	53.2836	3-12	32.9521	4-13	49.8894	5-14	44.5118	6-15	22.9496	6-16	61.08	8-17	44.401	9-18	60.6738	10-19	16.3731	11-20	74.7451	12-21	55.8842	13-22	50.7541	14-23	70.377	/	/	/	/	/	/	/	/	/	/	/	/	/	/	/	/
1-11	53.5791	2-12	47.0198	3-13	49.4634	4-14	60.7298	5-15	25.9784	6-16	57.785	6-17	11.1622	8-18	49.158	9-19	72.7487	10-20	27.6114	11-21	61.8066	12-22	57.5643	13-23	72.0738	/	/	/	/	/	/	/	/	/	/	/	/	/	/	/	/	/	/
1-12	47.9397	2-13	46.866	3-14	67.1357	4-15	25.8776	5-16	55.0754	6-17	3.93169	6-18	35.3913	8-19	64.9044	9-20	81.7953	10-21	21.6231	11-22	63.0661	12-23	59.3768	/	/	/	/	/	/	/	/	/	/	/	/	/	/	/	/	/	/	/	/
1-13	42.7038	2-14	31.1775	3-15	32.3371	4-16	59.1038	5-17	4.71678	6-18	20.7248	6-19	23.584	8-20	72.8822	9-21	45.3919	10-22	29.2394	11-23	65.5781	/	/	/	/	/	/	/	/	/	/	/	/	/	/	/	/	/	/	/	/	/	/
1-14	21.1227	2-15	34.8882	3-16	58.9836	4-17	18.8586	5-18	22.8782	6-19	22.4294	6-20	34.903	8-21	43.537	9-22	42.0818	10-23	27.1744	/	/	/	/	/	/	/	/	/	/	/	/	/	/	/	/	/	/	/	/	/	/	/	/
1-15	45.9887	2-16	53.0181	3-17	27.02	4-18	6.03418	5-19	24.9607	6-20	30.4795	6-21	14.5079	8-22	42.3717	9-23	75.9706	/	/	/	/	/	/	/	/	/	/	/	/	/	/	/	/	/	/	/	/	/	/	/	/	/	/
1-16	47.1801	2-17	14.0611	3-18	5.7508	4-19	29.4072	5-20	33.5125	6-21	27.1511	6-22	22.0585	8-23	66.0974	/	/	/	/	/	/	/	/	/	/	/	/	/	/	/	/	/	/	/	/	/	/	/	/	/	/	/	/
1-17	24.9478	2-18	36.4858	3-19	36.7633	4-20	32.1653	5-21	24.7742	6-22	33.7724	6-23	34.0795	/	/	/	/	/	/	/	/	/	/	/	/	/	/	/	/	/	/	/	/	/	/	/	/	/	/	/	/	/	/
1-18	45.6396	2-19	31.1925	3-20	37.7843	4-21	41.7885	5-22	31.1061	6-23	25.4018	/	/	/	/	/	/	/	/	/	/	/	/	/	/	/	/	/	/	/	/	/	/	/	/	/	/	/	/	/	/	/	/
1-19	42.0219	2-20	42.0327	3-21	49.2029	4-22	47.8606	5-23	28.6583	/	/	/	/	/	/	/	/	/	/	/	/	/	/	/	/	/	/	/	/	/	/	/	/	/	/	/	/	/	/	/	/	/	/
1-20	53.0707	2-21	11.3033	3-22	54.8562	4-23	23.0534	/	/	/	/	/	/	/	/	/	/	/	/	/	/	/	/	/	/	/	/	/	/	/	/	/	/	/	/	/	/	/	/	/	/	/	/
1-21	9.40214	2-22	17.4727	3-23	27.8012	/	/	/	/	/	/	/	/	/	/	/	/	/	/	/	/	/	/	/	/	/	/	/	/	/	/	/	/	/	/	/	/	/	/	/	/	/	/
1-22	9.79367	2-23	39.7568	/	/	/	/	/	/	/	/	/	/	/	/	/	/	/	/	/	/	/	/	/	/	/	/	/	/	/	/	/	/	/	/	/	/	/	/	/	/	/	/
1-23	50.8357	/	/	/	/	/	/	/	/	/	/	/	/	/	/	/	/	/	/	/	/	/	/	/	/	/	/	/	/	/	/	/	/	/	/	/	/	/	/	/	/	/	/
